# Supplementary material for: Development of sex-linked markers for gender identification of Actinidia arguta
Source: Sci Rep. 2023 Aug 7;13:12780. doi: 10.1038/s41598-023-39561-0 (PMC10406875; doi:10.1038/s41598-023-39561-0)
Supplement: Supplementary file 6 — Supplementary Information 6. [file 41598_2023_39561_MOESM6_ESM.xlsx]

## Sheet: Sheet1
gender of sample	species	library_ID	title	library_strategy	library_selection	library_layout	instrument_model	filetype	filename	filename2	assession_ID	address
Female	Actinidia arguta	KF-R01_L1	KF-R01	WGS	PCR	paired	Illumina HiSeq 2500	fastq	KF-R01-good_1.fq.gz	KF-R01-good_2.fq.gz	SRX17305982	https://www.ncbi.nlm.nih.gov/sra/SRX17305982[accn]
Male	Actinidia arguta	KF-R02_L2	KF-R02	WGS	PCR	paired	Illumina HiSeq 2500	fastq	KF-R02-good_1.fq.gz	KF-R02-good_2.fq.gz	SRX17305983	https://www.ncbi.nlm.nih.gov/sra/SRX17305983[accn]
